# Supplementary material for: Effect of Transducer Orientation on Errors in Ultrasound Image-Based Measurements of Human Medial Gastrocnemius Muscle Fascicle Length and Pennation
Source: PLoS One. 2016 Jun 13;11(6):e0157273. doi: 10.1371/journal.pone.0157273 (PMC4905739; doi:10.1371/journal.pone.0157273)
Supplement: S1 Data — (ZIP) [file pone.0157273.s001.zip]

Archive with 127 entries (118 files):
- functions/CalcPenangle2D.m
- functions/CropEndpoints.m
- functions/intersectPlaneSurf/
- functions/intersectPlaneSurf/intersectPlaneSurf.m
- functions/intersectPlaneSurf/IntersectPlaneTriangle.cpp
- functions/intersectPlaneSurf/IntersectPlaneTriangle.mexw64
- functions/intersectPlaneSurf/license.txt
- functions/LoadData.m
- functions/ReconstructFascicles2D.m
- functions/SelectCandidatesForReconstruction.m
- functions/SelectFascicles.m
- functions/UpdateMap.m
- functions/UpdateUSorientation.m
- user-instructions.pdf
- VirtualUltrasoundSimulator.m
- data/subj1/
- data/subj1/EndPoints.mat
- data/subj1/error_metrics_site01.mat
- data/subj1/error_metrics_site02.mat
- data/subj1/error_metrics_site03.mat
- data/subj1/error_metrics_site04.mat
- data/subj1/error_metrics_site05.mat
- data/subj1/error_metrics_site06.mat
- data/subj1/error_metrics_site07.mat
- data/subj1/error_metrics_site08.mat
- data/subj1/error_metrics_site09.mat
- data/subj1/MG_surface.mat
- data/subj1/SiteLocations.mat
- data/subj1/skin_surface.mat
- data/subj2/
- data/subj2/EndPoints.mat
- data/subj2/error_metrics_site01.mat
- data/subj2/error_metrics_site02.mat
- data/subj2/error_metrics_site03.mat
- data/subj2/error_metrics_site04.mat
- data/subj2/error_metrics_site05.mat
- data/subj2/error_metrics_site06.mat
- data/subj2/error_metrics_site07.mat
- data/subj2/error_metrics_site08.mat
- data/subj2/error_metrics_site09.mat
- data/subj2/MG_surface.mat
- data/subj2/SiteLocations.mat
- data/subj2/skin_surface.mat
- data/subj3/
- data/subj3/EndPoints.mat
- data/subj3/error_metrics_site01.mat
- data/subj3/error_metrics_site02.mat
- data/subj3/error_metrics_site03.mat
- data/subj3/error_metrics_site04.mat
- data/subj3/error_metrics_site05.mat
- data/subj3/error_metrics_site06.mat
- data/subj3/error_metrics_site07.mat
- data/subj3/error_metrics_site08.mat
- data/subj3/error_metrics_site09.mat
- data/subj3/MG_surface.mat
- data/subj3/SiteLocations.mat
- data/subj3/skin_surface.mat
- data/subj4/
- data/subj4/EndPoints.mat
- data/subj4/error_metrics_site01.mat
- data/subj4/error_metrics_site02.mat
- data/subj4/error_metrics_site03.mat
- data/subj4/error_metrics_site04.mat
- data/subj4/error_metrics_site05.mat
- data/subj4/error_metrics_site06.mat
- data/subj4/error_metrics_site07.mat
- data/subj4/error_metrics_site08.mat
- data/subj4/error_metrics_site09.mat
- data/subj4/MG_surface.mat
- data/subj4/SiteLocations.mat
- data/subj4/skin_surface.mat
- data/subj5/
- data/subj5/EndPoints.mat
- data/subj5/error_metrics_site01.mat
- data/subj5/error_metrics_site02.mat
- data/subj5/error_metrics_site03.mat
- data/subj5/error_metrics_site04.mat
- data/subj5/error_metrics_site05.mat
- data/subj5/error_metrics_site06.mat
- data/subj5/error_metrics_site07.mat
- data/subj5/error_metrics_site08.mat
- data/subj5/error_metrics_site09.mat
- data/subj5/MG_surface.mat
- data/subj5/SiteLocations.mat
- data/subj5/skin_surface.mat
- data/subj6/
- data/subj6/EndPoints.mat
- data/subj6/error_metrics_site01.mat
- data/subj6/error_metrics_site02.mat
- data/subj6/error_metrics_site03.mat
- data/subj6/error_metrics_site04.mat
- data/subj6/error_metrics_site05.mat
- data/subj6/error_metrics_site06.mat
- data/subj6/error_metrics_site07.mat
- data/subj6/error_metrics_site08.mat
- data/subj6/error_metrics_site09.mat
- data/subj6/MG_surface.mat
- data/subj6/SiteLocations.mat
- data/subj6/skin_surface.mat
- data/subj7/
- data/subj7/EndPoints.mat
- data/subj7/error_metrics_site01.mat
- data/subj7/error_metrics_site02.mat
- data/subj7/error_metrics_site03.mat
- data/subj7/error_metrics_site04.mat
- data/subj7/error_metrics_site05.mat
- data/subj7/error_metrics_site06.mat
- data/subj7/error_metrics_site07.mat
- data/subj7/error_metrics_site08.mat
- data/subj7/error_metrics_site09.mat
- data/subj7/MG_surface.mat
- data/subj7/SiteLocations.mat
- data/subj7/skin_surface.mat
- data/subj8/
- data/subj8/EndPoints.mat
- data/subj8/error_metrics_site01.mat
- data/subj8/error_metrics_site02.mat
- data/subj8/error_metrics_site03.mat
- data/subj8/error_metrics_site04.mat
- data/subj8/error_metrics_site05.mat
- data/subj8/error_metrics_site06.mat
- data/subj8/error_metrics_site07.mat
- data/subj8/error_metrics_site08.mat
- data/subj8/error_metrics_site09.mat
- data/subj8/MG_surface.mat
- data/subj8/SiteLocations.mat
- data/subj8/skin_surface.mat
