# Supplementary material for: Effect of Transducer Orientation on Errors in Ultrasound Image-Based Measurements of Human Medial Gastrocnemius Muscle Fascicle Length and Pennation
Source: PLoS One. 2016 Jun 13;11(6):e0157273. doi: 10.1371/journal.pone.0157273 (PMC4905739; doi:10.1371/journal.pone.0157273)
Supplement: S1 Data — (ZIP) [file pone.0157273.s001.zip › functions/CalcPenangle2D.m]

function [ PenAngle ] = CalcPenangle2D( int1,int2,intersection )
%CALCPENANGLE2D Calculates the pennation angle of the 2D reconstructed
%fascicles.
% Author: Bart Bolsterlee, Neuroscience Research Australia
% 17/04/2015
nP = size(intersection,2); % number of boundary points
PenAngle = NaN(size(int1,1),2);
for k = 1:size(int1,1)
    a = NaN(1,2);
    % The pennation angle should be calculated for intersection 1 and
    % intersection 2. 
    for ep = 1:2
        eval(['intersection_point = int' int2str(ep) ';'])
        % Find the point on the 2D muscle boundary closest to the intersection
        % point (minimal distance).
        [res,index] =  min(sum((intersection - intersection_point(k,:)' * ones(1,nP)).^2,1));
        
        % Calculate the angle between the fascicle and the line connecting this
        % point on the muscle aponeurosis and the aponeurosis point next to it.
        % Do this twice: once for the point to the right and once for the point
        % on the left. The mean of these two angles is the pennation angle.
        
        if index == 1;
            % The first point was selected. The last point in intersection
            % is the same as the first point (to close the loop), but the
            % second to last is the neighbouring one that should be
            % selected for pennation angle calculation.
            indices_left_right = [nP-1 index+1];
        elseif index == nP
            % The last point was selected. The last point in intersection
            % is the same as the first point (to close the loop), so use
            % the 2nd index as neighbouring point to calculate the
            % pennation angle.
            indices_left_right = [index-1 2];
        else
            % in all other cases, use the neighbouring indices
            indices_left_right = [index-1 index+1];
        end
        
        ii = 0;a=NaN(1,2);
        for i = indices_left_right
            v1 = intersection(:,index)' - intersection(:,i)'; % vector of local aponeurosis orientation
            if v1(1) < 0;v1 = -v1;end % make sure aponeurosis vector points to the right
            v2 = int1(k,:)-int2(k,:); % vector of fascicle orientation in the 2D plane
            if v2(1) < 0;v2 = -v2;end % make sure the fascicle points to the right
            % calculate the angle between the two vectors
            ii = ii+1;
            a(ii) = acosd(dot(v1,v2) / (norm(v1)*norm(v2)));
        end
        PenAngle(k,ep) = mean(a);
    end
    

% NOTE: the following section has become obsolete because int1 contains all
% the intersections with the deep aponeurosis and int2 with the deep
% aponeurosis, so the pennation angles are automicatically stored correctly
% in the first/second column.

%     % Make sure that the deep pennation is stored in the first
%     % column and the superficial pennation angle in the second column. The
%     % intersection with the smallest y-value is the pennation angle with
%     % the superficial aponeurosis, and the largest y-value corresponds to
%     % the deep aponeurosis. By default, the pennation angle for
%     % intersection 1 is stored in the first column and the angle for
%     % endpoint 2 in the second column, assuming that intersection 1 is the
%     % superficial one and intersection 2 the deep.
%     mm=0;
%     if int1(k,2) > int2(k,2)
%         % Intersection 1 has largest y-value and the pennation angle is
%         % correctly stored as the deep one so nothing needs to be done.
%         %
%         mm=mm+1;
%     else
%         % Intersection 1 has smallest y-value and the pennation angle is
%         % incorrectly stored as the deep one. Flip the values in PenAngle.
%         PenAngle(k,[1 2]) = PenAngle(k,[2 1]);
%     end
% figure
% hold on
% plot(intersection(1,:),intersection(2,:))
% plot([int1(k,1) int2(k,1)],[int1(k,2) int2(k,2)],'r');  
% plot(intersection(1,index),intersection(2,index),'go')
% plot(intersection(1,indices_left_right),intersection(2,indices_left_right),'mo')
% axis equal
end % intersection 1 and 2


end % of function
