# Supplementary material for: Effect of Transducer Orientation on Errors in Ultrasound Image-Based Measurements of Human Medial Gastrocnemius Muscle Fascicle Length and Pennation
Source: PLoS One. 2016 Jun 13;11(6):e0157273. doi: 10.1371/journal.pone.0157273 (PMC4905739; doi:10.1371/journal.pone.0157273)
Supplement: S1 Data — (ZIP) [file pone.0157273.s001.zip › functions/CropEndpoints.m]

function [ CroppedEndpoint1, CroppedEndpoint2] =...
    CropEndpoints(Endpoint1,Endpoint2,MaxDistance)
%MAKEVIRTUALULTRASOUNDIMAGE This function crops the fascicles at their 
% intersections with the plane z = -MaxDistance and z = MaxDistance.
% This selects only the portion of the fascicles that are less than
% MaxDistance distant from the image plane and are therefore assumed to be
% visible on the virtual ultrasound image. MaxDistance should be provided
% in mm and Endpoint1 and Endpoint2 should be in ultrasound image
% coordinates.
% Author: Bart Bolsterlee, Neuroscience Research Australia
% 17/04/2015

% The next loop crops fascicles at +/- MaxDistance from the ultrasound plane.
CroppedEndpoint1 = NaN(size(Endpoint1));
CroppedEndpoint2 = NaN(size(Endpoint2));
for f = 1:size(Endpoint1,1)
    p1 = Endpoint1(f,:);
    p2 = Endpoint2(f,:);
    % Endpoint 1
    if abs(Endpoint1(f,3)) <= MaxDistance
        % Endpoint is already less than MaxDistance from the US plane.
        % Keep the original coordinates.
        CroppedEndpoint1(f,:) = Endpoint1(f,:);
    elseif Endpoint1(f,3) > MaxDistance
        % Endpoint is more than MaxDistance distant from the plane in the
        % positive direction. Find the intersection of the fascicle
        % with the plane z = MaxDistance
        CroppedEndpoint1(f,:) = p1 + (+MaxDistance - p1(3))/(p2(3)-p1(3)) * (p2-p1);
    elseif Endpoint1(f,3) < -MaxDistance
        % Endpoint is less than -MaxDistance distant from the plane in the
        % negative direction. Find the intersection of the fascicle
        % with the plane z = -MaxDistance
        CroppedEndpoint1(f,:) = p1 + (-MaxDistance - p1(3))/(p2(3)-p1(3)) * (p2-p1);
    end
    
    % Do the same for Endpoint 2
    if abs(Endpoint2(f,3)) <= MaxDistance
        % Endpoint is already less than MaxDistance from the US plane.
        % Keep the original coordinates.
        CroppedEndpoint2(f,:) = Endpoint2(f,:);
    elseif Endpoint2(f,3) > MaxDistance
        % Endpoint is more than MaxDistance distant from the plane in the
        % positive direction. Find the intersection of the fascicle
        % with the plane z = MaxDistance
        CroppedEndpoint2(f,:) = p1 + (+MaxDistance - p1(3))/(p2(3)-p1(3)) * (p2-p1);
    elseif Endpoint2(f,3) < -MaxDistance
        % Endpoint is less than -MaxDistance distant from the plane in the
        % negative direction. Find the intersection of the fascicle
        % with the plane z = -MaxDistance
        CroppedEndpoint2(f,:) = p1 + (-MaxDistance - p1(3))/(p2(3)-p1(3)) * (p2-p1);
    end
end % of endpoint loop

end % of main function
