# Supplementary material for: Effect of Transducer Orientation on Errors in Ultrasound Image-Based Measurements of Human Medial Gastrocnemius Muscle Fascicle Length and Pennation
Source: PLoS One. 2016 Jun 13;11(6):e0157273. doi: 10.1371/journal.pone.0157273 (PMC4905739; doi:10.1371/journal.pone.0157273)
Supplement: S1 Data — (ZIP) [file pone.0157273.s001.zip › functions/LoadData.m]

function LoadData
    %LOADDATA Loads the data for the selected subject and site and adds it to
    %the 'userdata' property of the figure window.

    % get the selected subject and site
    SubjNr = get(findobj(gcf,'tag','dropdownSubject'),'value');
    SiteNr = get(findobj(gcf,'tag','dropdownSite'),'value');

    fprintf('Loading data for subject %d, site %d... ',SubjNr,SiteNr)
    
    % Load the error maps in the structure 'data'
    data = load(fullfile('data',sprintf('subj%d',SubjNr),sprintf('error_metrics_site%02d.mat',SiteNr)));
    
    % Load the surface models
    MG_surface = load(fullfile('data',sprintf('subj%d',SubjNr),'MG_surface.mat'));
    data.MG_surface = MG_surface;
    skin_surface = load(fullfile('data',sprintf('subj%d',SubjNr),'skin_surface.mat'));
    data.skin_surface = skin_surface;
    
    % Load the fascicle endpoints
    load(fullfile('data',sprintf('subj%d',SubjNr),'EndPoints.mat'))
    data.EndPoints = EndPoints;
    
    % Add the 3D fascicle lengths and pennation angles to 'data'
    data.FascLength3D = FascLength3D;
    data.PenAngle3D = PenAngle3D;
    
    % Load the site locations
    load(fullfile('data',sprintf('subj%d',SubjNr),'SiteLocations.mat'))
    
    % Make 'data' as userdata so it can be used whenever needed.
    set(gcf,'userdata',data)
    
    % Update the 3D plot with the surface models
    axes(findobj(gcf,'tag','axes3D'))
    % Surface and skin model
    set(findobj(gcf,'tag','skin'),'vertices',skin_surface.vertices,'faces',skin_surface.faces)
    set(findobj(gcf,'tag','MG'),'vertices',MG_surface.vertices,'faces',MG_surface.faces);
    set(findobj(gcf,'tag','SiteLocations'),'xdata',SiteLocations(:,1),...
        'ydata',SiteLocations(:,2),...
        'zdata',SiteLocations(:,3))
    
    % All fascicles in blue
    selection_to_plot = true(1,size(EndPoints,1)); 
    nSelected = length(find(selection_to_plot));
    plotX = [EndPoints(selection_to_plot,1) EndPoints(selection_to_plot,4) NaN(nSelected,1)]';
    plotY = [EndPoints(selection_to_plot,2) EndPoints(selection_to_plot,5) NaN(nSelected,1)]';
    plotZ = [EndPoints(selection_to_plot,3) EndPoints(selection_to_plot,6) NaN(nSelected,1)]';
    set(findobj(gcf,'tag','Fascicles'),'xdata',plotX(:),...
        'ydata',plotY(:),...
        'zdata',plotZ(:))

    % Reset the limits of the image
    limits = [min(skin_surface.vertices);max(skin_surface.vertices)];
    set(gca,'xlim',limits(:,1),'ylim',limits(:,2) + [-30 0]','zlim',limits(:,3))
    
    
    % Update the map and ultrasound transducers/plane
    UpdateMap
    fprintf('completed\n')
    UpdateUSorientation(0,0)
end
