# Supplementary material for: Effect of Transducer Orientation on Errors in Ultrasound Image-Based Measurements of Human Medial Gastrocnemius Muscle Fascicle Length and Pennation
Source: PLoS One. 2016 Jun 13;11(6):e0157273. doi: 10.1371/journal.pone.0157273 (PMC4905739; doi:10.1371/journal.pone.0157273)
Supplement: S1 Data — (ZIP) [file pone.0157273.s001.zip › functions/ReconstructFascicles2D.m]

function [ int1, int2,included ] = ReconstructFascicles2D( Endpoints1,Endpoints2,Intersection,ImSize)
% RECONSTRUCTFASCICLES2D This function finds the points of intersection of the
% extended sections of the 3D fascicles that are visible on the ultrasound
% image with the aponeurosis on that image. The line connecting these
% two points is assumed to be representative for the fascicles
% reconstruction from ultrasound.
% A three-step approach is used:
% 1) the visible fascicle section is extended until it intersects the
%    muscle boundary
% 2) if the endpoints fall outside the image boundaries, the fascicle is
%    excluded, because this fascicle would not have been reconstructed. The
%    output points can therefore have less rows than the input.
% 3) make sure that int1 contains the intersections with the deep
%    aponeurosis and int2 the corresponding intersections with the
%    superficial one. This will make it easier to decide which pennation
%    angle is the deep and which one the superficial one.
%
%   INPUTS
%   Intersection: n x 2 matrix with points on the boundary of the medial gastrocnemius
%   Endpoints1:  m x 2 vector with the x and y coordinate of endpoint 1
%   Endpoints2:  m x 2 vector (same dimensions as points1) with the x and y coordinate of endpoint 2
%   ImSize:      1 x 2 vector with width and depth of ultrasound image
%
%   OUTPUTS
%   int1:  array with new x-y coordinates of intersection 1
%   int2:  array with new x-y coordinates of intersection 2
%   included: logical vector with 1's for the points in points1 that were
%             included and 0's for the points that were excluded

nPoints = size(Endpoints1,1); % number of fascicle sections to be extended/intersected
int1 = NaN(size(Endpoints1));
int2 = NaN(size(Endpoints2));
% Loop through all points
for k = 1:nPoints
    % Step 1: extend line in an iterative way until the
    % boundary is intersected. The function 'inpolygon' is used to decide
    % whether a point is inside or outside the muscle boundary.
    
    
    
    x1 = Endpoints1(k,1);
    x2 = Endpoints2(k,1);
    y1 = Endpoints1(k,2);
    y2 = Endpoints2(k,2);
    slope = (y2 - y1) / (x2 - x1);
    newX = mean([x1 x2]);
    newY = mean([y1 y2]);

    inside  = inpolygon(...
        newX,...
        newY,...
        Intersection(1,:),...
        Intersection(2,:));
    
    if ~inside
        % midpoint of fascicle section is not within muscle. Continue
        % with the next
        continue
    end
    
%     
%     figure
%     plot(Intersection(1,:),Intersection(2,:),'b-')
%     hold on;axis equal
%     plot([x1 x2],[y1 y2],'r-')
    
    
    counter=0;
    for direction = [-1 1];
        counter=counter+1;
        newX = mean([x1 x2]);
        newY = mean([y1 y2]);
%         plot(newX,newY,'ko')
        stepsize = 10;
        while stepsize > 0.05
            newX = newX + stepsize * direction;
            newY = newY + slope * stepsize * direction;
%             plot(newX,newY,'ko')
            old_inside = inside;
            inside =  inpolygon(...
                newX,...
                newY,...
                Intersection(1,:),...
                Intersection(2,:));
            
            if old_inside ~= inside
                % the boundary was crossed. reduce the stepsize by half and
                % change the direction
                stepsize = stepsize/2;
                direction = direction * -1;
            end
        end
        eval(['int' int2str(counter) '(k,1:2)= [newX newY];'])
    end
end

% (Old code)
% % Step 1: Extend the line to intersect with the boundaries of the
% % ultrasound image. First, get the equation of the straight line.
% % y = slope*x + y0  or  x = (y-y0) / slope
% % slope = dy/dx --> use (x1,y1) to get y0
% x1 = Endpoints1(k,1);
% x2 = Endpoints2(k,1);
% y1 = Endpoints1(k,2);
% y2 = Endpoints2(k,2);
% slope = (y2 - y1) / (x2 - x1);
% y0 = y1 - slope*x1;
% 
% % Find intersection of fascicle with ultrasound boundaries (y=0 and y=ImSize(2))
% yB1 = 0;
% xB1 = (yB1 - y0) / slope;
% yB2 = ImSize(2);
% xB2 = (yB2 - y0) / slope;
% 
% % Step 2: Find intersection of the extended line with the boundary of the
% % medial gastrocnemius using 'intersections.m' (downloaded from Matlab
% % Central)
% [xInt,yInt] = intersections(Intersection(1,:),...
%     Intersection(2,:),...
%     [xB1 xB2],[yB1 yB2],true);
% 
% 
% %     if length(xInt) > 2
% %         % More than 2 intersections found.
% %         figure;hold on
% %         plot(Intersection(1,:),Intersection(2,:),'b')
% %         plot(xInt,yInt,'ro')
% %         plot([Endpoints1(k,1) Endpoints2(k,1)],...
% %         [Endpoints1(k,2) Endpoints2(k,2)],...
% %         'r')
% %         axis equal
% %     end
% % If no or only one endpoint is found, the fascicle should be excluded
% if size(xInt,1) >= 2
%     % Add the two intersections to int1 and int2
%     int1(k,1:2) = [xInt(1) yInt(1)];
%     int2(k,1:2) = [xInt(2) yInt(2)];
% else
%     % Set intersection coordinates at an arbitrariliy high number so
%     % that they will be excluded in Step 3
%     int1(k,1:2) = [100000 100000];
%     int2(k,1:2) = [100000 100000];
% end

% Step 2: exclude fascicles that end outside the image borders (criteria 2
% in SelectFascicles)
[~,~,included] = SelectFascicles([int1 zeros(size(int1,1),1)],...
    [int2 zeros(size(int2,1),1)],ImSize);

% Only include the fascicles inside the image border
int1 = int1(included,:);
int2 = int2(included,:);

% Step 3: make sure that intersection 1 is the intersection with the deep
% aponeurosis and intersection 2 the intersections with the superficial.
% This is decided based on the y-value: the largest y-value means further
% away from the transducer origin / location on the skin at which
% transducers are held, so therefore the deep aponeurosis and should be
% stored in int1. The other endpoint is stored in int2.

int1_old = int1;
int2_old = int2;
for k = 1:size(int1,1)
    if int1(k,2) < int2(k,2)
        % incorrectly stored. Swap the entries.
        int1(k,:) = int2_old(k,:);
        int2(k,:) = int1_old(k,:);
    end
    
end
int1(:,3) = 0;
int2(:,3) = 0;
end % of function
