# Supplementary material for: Effect of Transducer Orientation on Errors in Ultrasound Image-Based Measurements of Human Medial Gastrocnemius Muscle Fascicle Length and Pennation
Source: PLoS One. 2016 Jun 13;11(6):e0157273. doi: 10.1371/journal.pone.0157273 (PMC4905739; doi:10.1371/journal.pone.0157273)
Supplement: S1 Data — (ZIP) [file pone.0157273.s001.zip › functions/SelectCandidatesForReconstruction.m]

function selection = SelectCandidatesForReconstruction(Endpoint1,Endpoint2,Intersection,ImSize)
% SELECTCANDIDATESFORRECONSTRUCTION calculates which of the cropped
% fascicle parts are within the boundaries of the muscle and are therefore
% candidates for reconstruction in 2D.
%
% Author: Bart Bolsterlee, Neuroscience Research Australia
% 17/04/2015
%
% Keep only the fascicle sections with:
% - at least one endpoint within the muscle boundary
% - OR both endpoints outside AND a visible fascicle section length > 15mm 
%   (to include the fascicles that intersect the boundary at both ends)
% - AND both endpoints within the image boundaries
%
% Expects Endpoint1 and Endpoint2 in ultrasound image coordinates and
% should be cropped previously so that the line connecting endpoint 1 and
% endpoint 2 represent the visible portion of the fascicles. This can be
% done with the function 'CropEndpoints.m'

% Calculate which endpoints are within the boundaries (polygon) of 
% the muscle
% Endpoint 1
inside1 = inpolygon(Endpoint1(:,1),Endpoint1(:,2),...
    Intersection(1,:),Intersection(2,:));
% Endpoint 2
inside2 = inpolygon(Endpoint2(:,1),Endpoint2(:,2),...
    Intersection(1,:),Intersection(2,:));

% Calculate which fascicles are within the boundaries of the ultrasound
% image (Criteria 2 in 'SelectFascicles')
[~,~,Crit2] = SelectFascicles(Endpoint1,Endpoint2,ImSize);

% Calculate the length of the section of the fascicle that is visible
FascSectionLength = sqrt(sum((Endpoint1 - Endpoint2).^2,2));

% Keep only the fascicle sections with:
% - at least one endpoint within the muscle boundary
% - OR both endpoints outside AND a visible fascicle section length > 15mm 
%   (to include the fascicles that intersect the boundary at both ends)
% - AND both endpoints within the image boundaries

selection = ((inside1 | inside2) | ... % at least one endpoint inside the muscle OR...
            (~inside1 & ~inside2 & FascSectionLength > 15) ) & ... % both outside the muscle but section length > 15 mm
            Crit2;% both endpoints within the image boundary
           


end
