# Supplementary material for: Effect of Transducer Orientation on Errors in Ultrasound Image-Based Measurements of Human Medial Gastrocnemius Muscle Fascicle Length and Pennation
Source: PLoS One. 2016 Jun 13;11(6):e0157273. doi: 10.1371/journal.pone.0157273 (PMC4905739; doi:10.1371/journal.pone.0157273)
Supplement: S1 Data — (ZIP) [file pone.0157273.s001.zip › functions/SelectFascicles.m]

function [ selected, Criteria1,Criteria2] = SelectFascicles( EndPoint1_US,EndPoint2_US,ImSize )
%SELECTFASCICLES Selects fascicles within view of the virtual ultrasound image
% Author: Bart Bolsterlee, Neuroscience Research Australia
% 17/04/2015
% -------------- Fascicle selection ---------------

% A fascicle is selected if:
%
% 1) it intersects the US image OR has at least one endpoint
%    within a distance of 2.5 mm of the plane
%     
%      AND
%
% 2) has both endpoints within the xy-region imaged by the ultrasound plane.
%
%
%  The script expects the fascicle endpoints to be expressed in the US
%  coordinate system
%
% ---- US coordinate system ----
% x-axis: aligned with width axis of US plane
% y-axis: aligned with depth-axis of US plane
% z-axis: normal vector to the US plane

% The criteria are converted mathematically into:
% 1) The z-values of the two endpoints in the US coordinate system of one
%    fascicle have opposing signs. This implies that the fascicle
%    intersects the US image plane. Also, if one endpoint is less than 2.5 mm
%    distant to the US image plane (z-value < 2.5) it is also selected.

MaxDist2USplane = 2.5; % meaning a 10 mm 'box' around the US image
OpposingSigns = sign(EndPoint1_US(:,3)) ~= sign(EndPoint2_US(:,3));
WithinBox = abs(EndPoint1_US(:,3)) < MaxDist2USplane | abs(EndPoint2_US(:,3)) < MaxDist2USplane;
Criteria1 = OpposingSigns | WithinBox;

% 2) the x and y values of both endpoints of a fascicle are within the x- 
% and y-values of the borders of the US image. 
WithinXrange1 = EndPoint1_US(:,1) < ImSize(1)/2 &  EndPoint1_US(:,1) > -ImSize(1)/2;
WithinXrange2 = EndPoint2_US(:,1) < ImSize(1)/2 &  EndPoint2_US(:,1) > -ImSize(1)/2;
WithinXrange = WithinXrange1 & WithinXrange2;

WithinYrange1 = EndPoint1_US(:,2) < ImSize(2) &  EndPoint1_US(:,2) > 0;
WithinYrange2 = EndPoint2_US(:,2) < ImSize(2) &  EndPoint2_US(:,2) > 0;
WithinYrange = WithinYrange1 & WithinYrange2;

Criteria2 = WithinXrange & WithinYrange;

% The selected fascicles satisfy both criteria 1 and 2.
selected = Criteria1 & Criteria2;
