# Supplementary material for: Effect of Transducer Orientation on Errors in Ultrasound Image-Based Measurements of Human Medial Gastrocnemius Muscle Fascicle Length and Pennation
Source: PLoS One. 2016 Jun 13;11(6):e0157273. doi: 10.1371/journal.pone.0157273 (PMC4905739; doi:10.1371/journal.pone.0157273)
Supplement: S1 Data — (ZIP) [file pone.0157273.s001.zip › functions/UpdateMap.m]

function UpdateMap
%UPDATEMAP Updates the error map

% Get the current metric value
Metric = get(findobj(gcf,'tag','dropdownMetric'),'Value');

data = get(gcf,'userdata');

% Update the map

switch Metric
    case 1
        % metric is weighted misalignment
        MapData = data.misalignment;
        TitleTxt = sprintf('Misalignment');
        clim = [0 10];
        ticklabels = num2cell(clim(1):1:clim(2));
        ticklabels{end} = sprintf('>%d%s',ticklabels{end},char(176));
    case 2
        % metric is weighted fascicle length
        MapData = data.LengthError;
        TitleTxt = 'Fascicle length error';
        clim = [0 10];
        ticklabels = num2cell(clim(1):1:clim(2));
        ticklabels{end} = sprintf('>%d%s',ticklabels{end},'mm');
    case 3
        % metric is weighted pennation angle
        MapData = data.PenAngleError;
        TitleTxt = 'Pennation angle error';
        clim = [0 10];
        ticklabels = num2cell(clim(1):1:clim(2));
        ticklabels{end} = sprintf('>%d%s',ticklabels{end},char(176));
    case 4
        % metric is weighted deep pennation angle
        MapData = data.PenAngleDError;
        TitleTxt = 'Deep pennation angle error';
        clim = [0 10];
        ticklabels = num2cell(clim(1):1:clim(2));
        ticklabels{end} = sprintf('>%d%s',ticklabels{end},char(176));
    case 5
        % metric is weighted superficial pennation angle
        MapData = data.PenAngleSError;
        TitleTxt = 'Superficial pennation angle error';
        clim = [0 10];
        ticklabels = num2cell(clim(1):1:clim(2));
        ticklabels{end} = sprintf('>%d%s',ticklabels{end},char(176));
end
axes(findobj(gcf,'tag','axesMap'))

% Update the surface
set(findobj(gcf,'tag','mapdata'),...
    'xdata',data.tiltangles,...
    'ydata',data.rotangles,...
    'zdata',zeros(size(data.tiltangles)),...
    'cdata',MapData)

% Update the "best-alignment" line
% Find the best rotation per tilt angle        
[PhiBestRotation,BestRotationIndex] = min(data.misalignment,[],2);
Tilt = data.tiltangles(:,1);
BestRot = data.rotangles(1,BestRotationIndex)';

set(findobj(gcf,'tag','BestRotPerTilt'),...
    'xdata',Tilt,'ydata',BestRot,...
    'zdata',100*ones(size(BestRot)))

title(TitleTxt,...
     'fontweight','bold','fontsize',12)

% Set some properties
set(gca,'xlim',[min(data.tiltangles(:,1)) max(data.tiltangles(:,1))],...
    'ylim',[min(data.rotangles(1,:)) max(data.rotangles(1,:))],...
    'clim',clim,...
    'layer','top',...
    'xtick',min(data.tiltangles(:,1)) : 10 : max(data.tiltangles(:,1)),...
    'ytick',min(data.rotangles(1,:)) : 10 : max(data.rotangles(1,:)))

% update the colorbar
set(findobj(gcf,'tag','Colorbar'),'ylim',clim,...
    'ytick',clim(1):1:clim(2),...
    'yticklabel',ticklabels,'fontweight','bold',...
    'fontsize',12);

end
