# Supplementary material for: Effect of Transducer Orientation on Errors in Ultrasound Image-Based Measurements of Human Medial Gastrocnemius Muscle Fascicle Length and Pennation
Source: PLoS One. 2016 Jun 13;11(6):e0157273. doi: 10.1371/journal.pone.0157273 (PMC4905739; doi:10.1371/journal.pone.0157273)
Supplement: S1 Data — (ZIP) [file pone.0157273.s001.zip › functions/UpdateUSorientation.m]

function UpdateUSorientation(tilt, rot)
%UPDATEUSORIENTATION updates the figure window according to the selected
%tilt and rotation angles. It updates both the 3D axes and the virtual
%ultrasound image.
% Author: Bart Bolsterlee, Neuroscience Research Australia
% 17/04/2015

data = get(gcf,'userdata');
if nargin ~= 2
    % no tilt and rotation are provided. Assume the reference orientation
    tilt = 0;
    rot = 0;
    i1 = find(data.tiltangles(:,1) == tilt);
    i2 = find(data.rotangles(1,:) == rot);
else
    % Find the point in the grid closest to the selected point
    [dummy,i1] = min(abs(data.tiltangles(:,1) - tilt));
    [dummy,i2] = min(abs(data.rotangles(1,:) - rot));
    tilt = data.tiltangles(i1,1);
    rot  = data.rotangles(1,i2);

end

fprintf('Updating orientation to tilt = %.1f and rotation = %.1f\n',tilt,rot)
set(findobj(gcf,'tag','currentPos'),'xdata',tilt,'ydata',rot)

% Calculate the current transformation matrix
currentTransformation = data.T_ref;
currentTransformation(1:3,1:3) = currentTransformation(1:3,1:3) *...
    roty(rot*pi/180) *... % rotation
    rotx(tilt*pi/180); % tilt

% Set up the box that represents the ultrasound transducers
% Get the image dimensions
ImageWidth = str2double(get(findobj(gcf,'tag','ImWidth'),'string'));
if isnan(ImageWidth)
    fprintf('Invalid value for width. Default value of 110mm is used.\n')
    ImageWidth = 110;
    set(findobj(gcf,'tag','ImWidth'),'string','110')
end

ImageDepth = str2double(get(findobj(gcf,'tag','ImDepth'),'string'));
if isnan(ImageDepth)
    fprintf('Invalid value for depth. Default value of 40mm is used.\n')
    ImageDepth = 40;
    set(findobj(gcf,'tag','ImDepth'),'string','40')
end

% Specify the corners of the ultrasound image
ImCorners = [ImageWidth/2 ImageDepth 0 1;...
     ImageWidth/2 0 0 1;...
    -ImageWidth/2 0 0 1;...
    -ImageWidth/2 ImageDepth 0 1];
corners = currentTransformation * ImCorners';

% Specify the dimensions of the box that represents the transducer
boxdim = [ImageWidth 50 10];
Transducer_vertices = [-boxdim(1)/2 0  boxdim(3)/2;...
    -boxdim(1)/2 0 -boxdim(3)/2;...
    boxdim(1)/2 0 -boxdim(3)/2;...
    boxdim(1)/2 0  boxdim(3)/2;...
    -boxdim(1)/2 -boxdim(2)  boxdim(3)/2;...
    -boxdim(1)/2 -boxdim(2) -boxdim(3)/2;...
    boxdim(1)/2 -boxdim(2) -boxdim(3)/2;...
    boxdim(1)/2 -boxdim(2)  boxdim(3)/2];

% Transform the vertices according to the current transformation
Transducer_vertices(:,4) = 1;
Transducer_corners_MRI = currentTransformation * Transducer_vertices';
Transducer_faces = [1 2 3 4;...
                    5 6 7 8;...
                    1 2 6 5;...
                    3 4 8 7;...
                    4 8 5 1;...
                    3 7 6 2];

% Update the location of the ultrasound plane and transducer in the 3D
% plot
axes(findobj(gcf,'tag','axes3D'))
set(findobj(gcf,'tag','US_plane'),...
    'vertices',corners(1:3,:)','Faces',[1 2 3 4]);
set(findobj(gcf,'tag','transducers'),...
    'Vertices',Transducer_corners_MRI(1:3,:)','Faces',Transducer_faces)


%% Update virtual ultrasound image
% The function SelectFascicles calculates which fascicles are within the 
% view of the ultrasound image, but expect the endpoints of the fascicles
% in ultrasound image coordinates.
% Transform to utlrasound image coordinates:
SiteLocation = currentTransformation(1:3,4)';
nFasc = size(data.EndPoints,1);
Endpoint1_US = (data.EndPoints(:,1:3) - repmat(SiteLocation,nFasc,1)) * currentTransformation(1:3,1:3);
Endpoint2_US = (data.EndPoints(:,4:6) - repmat(SiteLocation,nFasc,1)) * currentTransformation(1:3,1:3);

% Now, select the fascicles that are supposed to be visible on the image.
[ selected, Criteria1,Criteria2] = SelectFascicles( Endpoint1_US,Endpoint2_US,[ImageWidth ImageDepth] );


% Calculate the intersection of the ultrasound image plane and the muscle
% model
Intersection = intersectPlaneSurf(data.MG_surface,SiteLocation',currentTransformation(1:3,3));

if isempty(Intersection)
    % No intersection between ultrasound plane and surface model found. 
    % Continue with next.
    warning('No intersection between image plane and muscle surface found. Continue with next.\n')
    return
end

% Sometimes more than 1 closed intersections is found. These intersections
% are then stored in separate cells. Keep only the intersection with the
% point closest to the origin of the ultrasound image (the point on the 
% skin on which the transducer is held).
MinSquaredDist=[];
if length(Intersection) > 1
    for IntersectionNumber = 1:length(Intersection)
        % Find the point closest to the origin
        CellData = Intersection{IntersectionNumber};
        difference = CellData - SiteLocation' * ones(1,size(CellData,2));
        MinSquaredDist(IntersectionNumber) = min(sum(difference.^2,1));
        
    end
    [~,index] = min(MinSquaredDist);
    IntersectionCoordinates = Intersection{index};
else
    IntersectionCoordinates = Intersection{1};
end

% The intersection is now presented in MRI coordinates. Transform
% to ultrasound image coordinates.
IntersectionCoordinates_US = currentTransformation(1:3,1:3) \ ...
    (IntersectionCoordinates - repmat(SiteLocation',1,size(IntersectionCoordinates,2)));

% Crop fascicles that were selected to be visible on the virtual ultrasound
% image at 2.5mm from the plane. This is the part of the fascicle that is
% assumed to be visible on the image.
selection_to_crop = Criteria1;
MaxDistance = 2.5;
[ CroppedEndpoint1, CroppedEndpoint2] = ...
    CropEndpoints(...
    Endpoint1_US(selection_to_crop,:),...
    Endpoint2_US(selection_to_crop,:),...
    MaxDistance);

% Calculate which fascicle sections are within the muscle boundary
% and should be reconstructed.
ToReconstruct = ...
    SelectCandidatesForReconstruction(...
    CroppedEndpoint1,...
    CroppedEndpoint2,...
    IntersectionCoordinates_US,...
    [ImageWidth ImageDepth]);

% Reconstruct the fascicles. This function returns the
% new endpoints of the reconstructed fascicles that are
% within the border of the image plane.
[ ReconEndpoint1, ReconEndpoint2, InsideBorder] = ...
    ReconstructFascicles2D(...
    CroppedEndpoint1(ToReconstruct,:),...
    CroppedEndpoint2(ToReconstruct,:),...
    IntersectionCoordinates_US,...
    [ImageWidth ImageDepth]);

% Calculate the pennation angle of the 2D fascicle reconstructions
[ PenAngle2D ] = CalcPenangle2D( ReconEndpoint1,...
    ReconEndpoint2,...
    IntersectionCoordinates_US );

% Find out which fascicle numbers (row numbers in 'Endpoints') were
% reconstructed in 2D to enable comparison between 2D and 3D fascicle
% length of matching fascicles.
temp = find(selection_to_crop); % Fascicle numbers that were attemped for cropping
temp = temp(ToReconstruct);     % Fascicle numbers that were attempted for reconstruction
FascSelection = temp(InsideBorder); % Fascicle numbers that were successfully reconstructed in 2D (both endpoints within image boundaries)

% Plot the intersection of the ultrasound image plane and the surface model
set(findobj('tag','intersection'),...
    'xdata',IntersectionCoordinates_US(1,:),...
    'ydata',IntersectionCoordinates_US(2,:),...
    'zdata',0.01 * ones(size(IntersectionCoordinates_US(2,:))))

% Make the selected fascicles red in the 3D plot
selection_to_plot = FascSelection;
nSelected = length(selection_to_plot);
plotX = [data.EndPoints(selection_to_plot,1) data.EndPoints(selection_to_plot,4) NaN(nSelected,1)]';
plotY = [data.EndPoints(selection_to_plot,2) data.EndPoints(selection_to_plot,5) NaN(nSelected,1)]';
plotZ = [data.EndPoints(selection_to_plot,3) data.EndPoints(selection_to_plot,6) NaN(nSelected,1)]';
set(findobj('tag','SelectedFascicles'),'xdata',plotX(:),...
    'ydata',plotY(:),...
    'zdata',plotZ(:))


% % Update the visible portion of the 3D fascicles that were succesfully
% % reconstructed in 2D
% selection_to_plot = true(1,size(CroppedEndpoint1,1));
% nSelected = sum(selection_to_plot);
% plotX = [CroppedEndpoint1(selection_to_plot,1) CroppedEndpoint2(selection_to_plot,1) NaN(nSelected,1)]';
% plotY = [CroppedEndpoint1(selection_to_plot,2) CroppedEndpoint2(selection_to_plot,2) NaN(nSelected,1)]';
% plotZ = [CroppedEndpoint1(selection_to_plot,3) CroppedEndpoint2(selection_to_plot,3) NaN(nSelected,1)]';
% 
% set(findobj(gcf,'tag','CroppedFascicles'),...
%     'xdata',plotX(:),...
%     'ydata',plotY(:),...
%     'zdata',plotZ(:))

% Update the visible portion of the fascicles that was attempted for
% reconstruction
temp = find(ToReconstruct);   
NumbersToPlot = temp(InsideBorder);
selection_to_plot = false(1,size(CroppedEndpoint1,1));
selection_to_plot(NumbersToPlot) = true;
% selection_to_plot = ToReconstruct;
nSelected = sum(selection_to_plot);
plotX = [CroppedEndpoint1(selection_to_plot,1) CroppedEndpoint2(selection_to_plot,1) NaN(nSelected,1)]';
plotY = [CroppedEndpoint1(selection_to_plot,2) CroppedEndpoint2(selection_to_plot,2) NaN(nSelected,1)]';
% plotZ = [CroppedEndpoint1(selection_to_plot,3) CroppedEndpoint2(selection_to_plot,3) NaN(nSelected,1)]';
% set(findobj(gcf,'tag','VisibleSection'),...
%     'xdata',plotX(:),...
%     'ydata',plotY(:),...
%     'zdata',plotZ(:))
plotZ = zeros(size(plotX));
set(findobj(gcf,'tag','VisibleSection'),...
    'xdata',plotX(:),...
    'ydata',plotY(:),...
    'zdata',plotZ(:))
% Update the reconstructed fascicles
selection_to_plot = true(1,size(ReconEndpoint1,1));
nSelected = sum(selection_to_plot);
plotX = [ReconEndpoint1(selection_to_plot,1) ReconEndpoint2(selection_to_plot,1) NaN(nSelected,1)]';
plotY = [ReconEndpoint1(selection_to_plot,2) ReconEndpoint2(selection_to_plot,2) NaN(nSelected,1)]';
plotZ = [ReconEndpoint1(selection_to_plot,3) ReconEndpoint2(selection_to_plot,3) NaN(nSelected,1)]';

set(findobj(gcf,'tag','ReconstructedFascicles'),...
    'xdata',plotX(:),...
    'ydata',plotY(:),...
    'zdata',plotZ(:))

set(findobj(gcf,'tag','ProxTxt'),...
    'position',[1.1*ImageWidth/2 ImageDepth/2])

set(findobj(gcf,'tag','DistTxt'),...
    'position',[-1.1*ImageWidth/2 ImageDepth/2])

set(findobj(gcf,'tag','VirtualImage'),...
    'vertices',ImCorners(:,1:3),'Faces',[1 2 3 4])

% Set the axes limits to the image dimensions
axes(findobj(gcf,'tag','axesUSimage'))
axis equal
set(gca,'xlim',[-1 1]*ImageWidth/2,...
    'ylim',[0 1] * ImageDepth)

% Update the info table to the current orientation
TableData = {'<html><b>Current orientation: </b></html>';...
    sprintf('Tilt angle (%s)',char(176));...
    sprintf('Rotation angle (%s)',char(176));...
    '<html><b>Errors: </b></html>';...
    sprintf('Misalignment angle (%s)',char(176));...
    sprintf('| 3D - 2D fascicle length | (%s)','mm');...
    sprintf('3D - 2D fascicle length (%s)','mm');...
    sprintf('| 3D - 2D pennation angle | (%s)',char(176));...
    sprintf('3D - 2D pennation angle (%s)',char(176))};

% Note that always the pre-calculated values which assume image dimensions
% of 110 x 40 mm are displayed; updating the image dimensions will not
% change the error values.
TableData{2,2} = sprintf('%.1f',tilt);
TableData{3,2} = sprintf('%.1f',rot);
TableData{5,2} = sprintf('%.1f',data.misalignment(i1,i2));
TableData{6,2} = sprintf('%.1f',data.LengthError(i1,i2));
TableData{7,2} = sprintf('%.1f',data.SignedLengthError(i1,i2));
TableData{8,2} = sprintf('%.1f',data.PenAngleError(i1,i2));
TableData{9,2} = sprintf('%.1f',data.SignedPenAngleError(i1,i2));

% Update the 'data' property of the table
set(findobj('Tag','InfoTable'),...
    'Data',TableData)


% Start of subfunction rotx
    function [Rx]=rotx(th)
        % Program that creates a rotation matrix for a rotation round the x-axis
        Rx(2,2)=cos(th);
        Rx(2,3)=-sin(th);
        Rx(3,2)= sin(th);
        Rx(3,3)= cos(th);
        Rx(1,1)=1;
    end % of subfunction rotx

% Start of subfunction roty
    function [Ry]=roty(th)
        % Program that creates a rotation matrix for a rotation round the y-axis
        Ry(1,1)=cos(th);
        Ry(1,3)=sin(th);
        Ry(2,2)=1;
        Ry(3,1)=-sin(th);
        Ry(3,3)= cos(th);
    end % of subfunction roty

end % of main function
