# Supplementary material for: Effect of Transducer Orientation on Errors in Ultrasound Image-Based Measurements of Human Medial Gastrocnemius Muscle Fascicle Length and Pennation
Source: PLoS One. 2016 Jun 13;11(6):e0157273. doi: 10.1371/journal.pone.0157273 (PMC4905739; doi:10.1371/journal.pone.0157273)
Supplement: S1 Data — (ZIP) [file pone.0157273.s001.zip › VirtualUltrasoundSimulator.m]

function VirtualUltrasoundSimulator
% This is the function to start the Virtual Ultrasound Simulator. The 
% simulator is interactive and allows the user to inspect virtual 
% ultrasound images of the medial gastrocnemius obtained under a
% range of transducer orientations to the skin. The simulator displays:
% - a 3D model of the skin, reconstructed from MRI data
% - a 3D model of the medial gastrocnemius, including fascicles that were
%   reconstructed from diffusion tensor images
% - a box that represents the ultrasound transducer
% - a virtual ultrasound image
% - a map of misalignment of ultrasound images with muscle fascicles. This
%   map was previously calculated for 8 subjects and 9 sites. Each point in
%   the map represents the misalignment for a specific combination of
%   transducer tilt and rotation. Dark red values represent good alignment,
%  white means bad alignment. The 3D plot and the virtual ultrasound image 
% are updated to the selected orientation by clicking on this map.
%
% The drop-down menus in the top-right corner can be used to select change 
% subject and site.
%
% The dimensions of the ultrasound image can be changed by entering values in
% the boxes in the top-right corner. By default, an image of 110 x 40 mm is
% used. Note that the misalignment maps were calculated for these image
% dimensions and are not updated when the image dimensions are changed.
%
%
% Author: Bart Bolsterlee, Neuroscience Research Australia (NeuRA)
% Contact: b.bolsterlee@neura.edu.au
% Version 2.0 - April 2015
% 
% Updates from version 1.0
% - error maps of architectural measure are added
% - the virtual ultrasound image shows fascicle reconstructions in the 2D
%   image plane


addpath(genpath('functions'))
% Open a figure window. Specify the size of the figure window based on the 
% screen size of the pc on which the program is running.
ScreenSize = get(0,'ScreenSize');
fig = figure('Position',[50 50 ScreenSize(3)-250 ScreenSize(4)-150],...
    'Name','Interactive virtual ultrasound of the medial gastrocnemius - version 2.0',...
    'NumberTitle','off',...
    'visible','off',...
    'toolbar','figure');

% Create the axes and dropdown menus
spacing = 0.05;

axes('position',[spacing spacing+0.2 0.45 0.7],...
    'units','normalized',...
    'tag','axes3D');

axes('position',[0.55 0.48 0.35 0.35],...
    'units','normalized',...
    'tag','axesMap',...
    'fontweight','bold',...
    'fontsize',12,...
    'ButtonDownFcn',@ClickPoint)

axes('position',[0.55 spacing 0.38 0.38],...
    'units','normalized',...
    'tag','axesUSimage',...
    'fontweight','bold',...
    'fontsize',12,...
    'ydir','reverse',...
    'xdir','reverse');

uicontrol('style','text',...
    'units','normalized',...
    'position',[0.55 0.95 0.08 0.02],...
    'string','Subject',...
    'backgroundcolor',[0.8 0.8 0.8],...
    'horizontalalignment','left',...
    'fontweight','bold',...
    'fontsize',10);

uicontrol('style','popupmenu',...
    'units','normalized',...
    'position',[0.55 0.90 0.08 0.05],...
    'string',{'1','2','3','4','5','6','7','8'},...
    'tag','dropdownSubject',...
    'callback','LoadData');

uicontrol('style','text',...
    'units','normalized',...
    'position',[0.65 0.95 0.13 0.02],...
    'string','Site',...
    'backgroundcolor',[0.8 0.8 0.8],...
    'horizontalalignment','left',...
    'fontweight','bold',...
    'fontsize',10);

uicontrol('style','popupmenu',...
    'units','normalized',...
    'position',[0.65 0.90 0.13 0.05],...
    'string',{...
    '1 - proximal-medial',...
    '2 - proximal-central',...
    '3 - proximal-lateral',...
    '4 - middle-medial',...
    '5 - middle-central',...
    '6 - middle-lateral',...
    '7 - distal-medial',...
    '8 - distal-central',...
    '9 - distal-lateral'},...
    'tag','dropdownSite',...
    'callback','LoadData',...
    'Value',5);

uicontrol('style','text',...
    'units','normalized',...
    'position',[0.80 0.95 0.13 0.02],...
    'string','Image dimensions',...
    'backgroundcolor',[0.8 0.8 0.8],...
    'horizontalalignment','left',...
    'fontweight','bold',...
    'fontsize',10);

uicontrol('style','text',...
    'units','normalized',...
    'position',[0.8 0.925 0.05 0.02],...
    'string','Width:',...
    'backgroundcolor',[0.8 0.8 0.8],...
    'horizontalalignment','left',...
    'fontweight','normal',...
    'fontsize',10,'tag','textbox');

uicontrol('style','edit',...
    'units','normalized',...
    'position',[0.85 0.925 0.05 0.02],...
    'string','110',...
    'backgroundcolor',[1 1 1],...
    'fontweight','normal',...
    'fontsize',10,...
    'callback','UpdateUSorientation',...
    'tag','ImWidth');

uicontrol('style','text',...
    'units','normalized',...
    'position',[0.90 0.925 0.05 0.02],...
    'string','mm',...
    'backgroundcolor',[0.8 0.8 0.8],...
    'horizontalalignment','left',...
    'fontweight','normal',...
    'fontsize',10,'tag','textbox');

uicontrol('style','text',...
    'units','normalized',...
    'position',[0.8 0.89 0.05 0.02],...
    'string','Depth:',...
    'backgroundcolor',[0.8 0.8 0.8],...
    'horizontalalignment','left',...
    'fontweight','normal',...
    'fontsize',10,'tag','textbox');

uicontrol('style','edit',...
    'units','normalized',...
    'position',[0.85 0.89 0.05 0.02],...
    'string','40',...
    'backgroundcolor',[1 1 1],...
    'fontweight','normal',...
    'fontsize',10,...
    'callback','UpdateUSorientation',...
    'tag','ImDepth');

uicontrol('style','text',...
    'units','normalized',...
    'position',[0.90 0.89 0.05 0.02],...
    'string','mm',...
    'backgroundcolor',[0.8 0.8 0.8],...
    'horizontalalignment','left',...
    'fontweight','normal',...
    'fontsize',10,'tag','textbox');

uicontrol('style','text',...
    'units','normalized',...
    'position',[0.55 0.89 0.15 0.02],...
    'string','Error metric',...
    'backgroundcolor',[0.8 0.8 0.8],...
    'horizontalalignment','left',...
    'fontweight','bold',...
    'fontsize',10);

uicontrol('style','popupmenu',...
    'units','normalized',...
    'position',[0.55 0.84 0.10 0.05],...
    'string',{'Misalignment',...
        'Fascicle length',...
        'Pennation angle',...
        'Deep pennation angle',...
        'Superficial pennation angle'},...
    'tag','dropdownMetric',...
    'callback','UpdateMap',...
    'Value',1);

% Create a table for displaying the error metrics
TableData = cell(9,2);

h = uitable('data',TableData,...
    'ColumnName',[],...
    'ColumnFormat',{'char','char'},...
    'ColumnEditable',[false false],...
    'units','normalized',...
    'Tag','InfoTable',...
    'RowName',[],...
    'ColumnWidth',{200 150},...
    'position',[spacing spacing 0.4 0.2]);
extent = get(h,'extent');
set(h,'position',[spacing spacing extent([3 4])])

%% Initialize the 3D axes

axes(findobj(gcf,'tag','axes3D'));hold on
% Create a light
lightangle(40,18)
lightangle(220,18)
lighting gouraud
% Set up some plot objects and set the properties
patch('vertices',[NaN NaN NaN],'faces',NaN,...
    'facealpha',0.5,'facecolor',[1,.75,.65],...
    'edgecolor','none',...
    'AmbientStrength',0.6,...
    'SpecularColorReflectance',0,...
    'tag','skin');
% MG surface
patch('vertices',[NaN NaN NaN],'faces',NaN,...
    'facealpha',0.1,'facecolor','b',...
    'edgecolor','none',...
    'tag','MG');

% 3D ultrasound plane
patch('vertices',[NaN NaN NaN],'Faces',NaN,...
    'FaceAlpha',0.5,'FaceColor','y',...
    'tag','US_plane');

% box representing the transducers
patch('vertices',[NaN NaN NaN],'Faces',NaN,...
    'FaceAlpha',1,'FaceColor',0.98*ones(1,3),...
    'AmbientStrength',0.6,...
    'SpecularColorReflectance',0,...
    'tag','transducers');

% locations of sites on the skin
plot3(NaN,NaN,NaN,...
    'o','MarkerSize',6,'MarkerFaceColor','y',...
    'MarkerEdgeColor','k',...
    'tag','SiteLocations');

% locations of tibial landmarks
plot3(NaN,NaN,NaN,...
    'o','MarkerSize',6,'MarkerFaceColor','k',...
    'MarkerEdgeColor','k',...
    'tag','Landmarks');

% text box with some info on the selected data point
text(0.02,0.9,'',...
    'units','normalized',...
    'fontweight','normal','fontsize',12,...
    'horizontalalignment','left',...
    'verticalalignment','top',...
    'tag','InfoTxt');

% Fascicles
handles.Fascicles = plot3(NaN,NaN,NaN,'-',...
    'LineWidth',1,'color','b',...
    'tag','Fascicles');

% Selected fascicles
handles.SelectedFascicles = plot3(NaN,NaN,NaN,'-',...
    'LineWidth',1,'color','r',...
    'tag','SelectedFascicles');

legend([handles.Fascicles handles.SelectedFascicles],...
    {'All fascicles',...
    ['Fascicles that were reconstructed' char(10) 'on the ultrasound image']},...
    'fontweight','bold','fontsize',12,...
    'location','northwest')
legend boxoff

axis equal off
view(40,18)

%% Set up the map axes
axes(findobj(gcf,'tag','axesMap'))
hold on

% Set the colormap and create a surface object
colormap(hot)
surf(NaN(2,2),NaN(2,2),NaN(2,2),'EdgeColor','none',...
    'tag','mapdata','hittest','off');

% Point that indicates the position on the map that is displayed in the 3D
% plot and virtual ultrasound image
plot(NaN,NaN,'o','markersize',6,...
    'markeredgecolor','none','markerfacecolor','k',...
    'tag','currentPos')

% Create a line object for the line representing the best orientation per
% tilt angle
plot3(NaN,NaN,NaN,'linewidth',2,'color','k',...
    'tag','BestRotPerTilt','hittest','off')

% Set some axis properties
view(0,90)
xlabel(sprintf('tilt (%s)',char(176)),'fontsize',12,'fontweight','bold')
ylabel(sprintf('rotation (%s)',char(176)),'fontsize',12,'fontweight','bold')
text(0.5,0.98,'Click on the map to select an orientation',...
    'units','normalized',...
    'fontsize',10,'fontweight','bold',...
    'horizontalalignment','center',...
    'verticalalignment','top',...
    'tag','MetricTxt',...
    'hittest','off')


grid on
axis equal square
% add a colorbar
colorbar('Location','EastOutside',...
    'tag','Colorbar');hold on

%% Set up the virtual ultrasound window
axes(findobj(gcf,'tag','axesUSimage'))
hold on

% Create an object for the intersection of the US image plane with the 
% 3D surface model
handles.Aponeurosis = plot3(NaN,NaN,NaN,...
    'linewidth',2,'color','r',...
    'tag','intersection');

% Plot a plane that represents the virtual ultrasound image
patch('vertices',[NaN NaN NaN],'Faces',NaN,...
    'facecolor','k','edgecolor','k','facealpha',1,...
    'linewidth',2,'tag','VirtualImage')% Create objects for the fascicles in the virtual ultrasound image

handles.VisibleSection = plot3(NaN,NaN,NaN,'w','linewidth',2,'tag','VisibleSection');
handles.ReconstructedFascicles = plot3(NaN,NaN,NaN,'w--','tag','ReconstructedFascicles');
legend([handles.VisibleSection handles.ReconstructedFascicles handles.Aponeurosis],...
    {'Visible part of fascicles','Reconstructed fascicles','Aponeurosis'},...
    'fontweight','bold','fontsize',12,...
    'units','normalized',...
    'location','southoutside',...
    'tag','legend',...
    'orientation','horizontal')

% handles.CroppedFascicles = plot3(NaN,NaN,NaN,'r','tag','CroppedFascicles');
% legend([handles.CroppedFascicles handles.Aponeurosis],...
%     {'Visible part of fascicles','Aponeurosis'},...
%     'fontweight','bold','fontsize',12,...
%     'units','normalized',...
%     'location','southoutside',...
%     'tag','legend',...
%     'orientation','horizontal')


legend boxoff

% Add 'proximal' and 'distal' as text to the plot
text(NaN,NaN,'Proximal',...
    'fontweight','bold','fontsize',12,...
    'verticalalignment','middle',...
    'horizontalalignment','center',...
    'rotation',90,...
    'tag','ProxTxt',...
    'units','data')

text(NaN,NaN,'Distal',...
    'fontweight','bold','fontsize',12,...
    'verticalalignment','middle',...
    'horizontalalignment','center',...
    'rotation',90,...
    'tag','DistTxt',...
    'units','data')

% Set some axis properties
title('Virtual ultrasound image')
axis off
view(0,90)
% Plot some data to start with
LoadData
set(fig,'visible','on') % make the figure visible
axes(findobj(gcf,'tag','axesMap'))

% Start of subfunction ClickPoint
    function ClickPoint(src,eventdata )
        %CLICKPOINT Finds the point in the map that was clicked and calls
        %UpdateUSorientation to update the ultrasound orientation accordingly
        
        % Selected position
        CurrentPoint = get(src,'currentpoint');
        UpdateUSorientation(CurrentPoint(1,1),CurrentPoint(1,2))
    end % of subfunction ClickPoint

end % of main function
