# Supplementary material for: Effect of Transducer Orientation on Errors in Ultrasound Image-Based Measurements of Human Medial Gastrocnemius Muscle Fascicle Length and Pennation
Source: PLoS One. 2016 Jun 13;11(6):e0157273. doi: 10.1371/journal.pone.0157273 (PMC4905739; doi:10.1371/journal.pone.0157273)
Supplement: S2 Data — (ZIP) [file pone.0157273.s002.zip › readme.txt]

Each folder contains the following MRI data obtained from one subject:

T1anatCLEAR.nii.gz - T1-weighted anatomical MRI data in NIFTI-format

WIPDTI16dirb500NSA2scan1SE.nii.gz - 4-D diffusion tensor imaging data in NIFTI-format for scan 1
WIPDTI16dirb500NSA2scan1SE.bval   - text-file with b-values for each diffusion-weighted image volume for scan 1
WIPDTI16dirb500NSA2scan1SE.bvec   - text-file with for each column the gradient direction used for diffusion weighting for scan 1 

WIPDTI16dirb500NSA2scan2SE.nii.gz - 4-D diffusion tensor imaging data in NIFTI-format for scan 2
WIPDTI16dirb500NSA2scan2SE.bval   - text-file with b-values for each diffusion-weighted image volume for scan 2
WIPDTI16dirb500NSA2scan2SE.bvec   - text-file with for each column the gradient direction used for diffusion weighting for scan 2

Note: subject demographics and joint positions can be found in demographics.xls
Contact for data: Bart Bolsterlee (b.bolsterlee@neura.edu.au)
