# Supplementary material for: Effect of Transducer Orientation on Errors in Ultrasound Image-Based Measurements of Human Medial Gastrocnemius Muscle Fascicle Length and Pennation
Source: PLoS One. 2016 Jun 13;11(6):e0157273. doi: 10.1371/journal.pone.0157273 (PMC4905739; doi:10.1371/journal.pone.0157273)
Supplement: S2 Data — (ZIP) [file pone.0157273.s002.zip › Subj01/WIPDTI16dirb500NSA2scan1SE.bval]

0 500 500 500 500 500 500 500 500 500 500 500 500 500 500 500 500 
