# Supplementary material for: Effect of Transducer Orientation on Errors in Ultrasound Image-Based Measurements of Human Medial Gastrocnemius Muscle Fascicle Length and Pennation
Source: PLoS One. 2016 Jun 13;11(6):e0157273. doi: 10.1371/journal.pone.0157273 (PMC4905739; doi:10.1371/journal.pone.0157273)
Supplement: S2 Data — (ZIP) [file pone.0157273.s002.zip › demographics.xlsx]

## Sheet: Overview
Subject#	MRI project code	Age	Gender	Height (cm)	Weight (kg)	Shank length (cm)	Foot length (cm)	Shank angle (degr)	Thigh angle in MRI (degr)	Date of MRI scan
1	MUTR_009	31	M	167	63	37	16.5	19	8	2013-12-11
2	MUTR_006	21	F	162	55	36	16.5	18	5	2013-12-11
3	MUTR_013	25	M	165	60	37	16	17	6	2013-12-12
4	MUTR_008	29	F	160	56	39	17.5	16	9	2013-12-11
5	MUTR_012	35	M	172	80	41	18	13	6	2013-12-12
6	MUTR_011	39	F	155	45	35.5	14.5	15	14	2013-12-12
7	MUTR_010	30	M	172.5	78	38.5	17.5	16	4	2013-12-12
8	MUTR_007	26	F	162	58	39.5	16.5	20	11.5	2013-12-11
FILE NAME: demographics
This file contains participant characteristics and demographics (8 human participants)
Contact for data: Bart Bolsterlee (b.bolsterlee@neura.edu.au)
COLUMN HEADING:
Subject#: Participant’s number
Age: Age of the participant at time of the first test
Gender: M=male, F=female
Height: height, in cm
Weight: weight, in kg
Shank length (cm): Lateral condyle of femur to the middle of the lateral maleolus
Foot length (cm): Middle of the lateral malleolus to the head of the 2nd metatarsal
Shank angle (degr): angle of the tibia wrt to horizontal plane during the MRI scan
Thigh angle (degr): angle of the thigh wrt to horizontal plane during the MRI scan
Date of MRI scan: date at which the MRI data was obtained

## Sheet: RandomOrder
Order of ultrasound measurements
SubjectID
	Position	Filename
Set 1	8
Set 1	9
Set 1	3
Set 1	5
Set 1	11
Set 1	10
Set 1	4
Set 1	14
Set 1	2
Set 1	7
Set 1	12
Set 1	13
Set 1	1
Set 1	6
	Position	Filename
Set 2	14
Set 2	7
Set 2	11
Set 2	5
Set 2	9
Set 2	6
Set 2	4
Set 2	13
Set 2	1
Set 2	3
Set 2	8
Set 2	10
Set 2	2
Set 2	12
Order of ultrasound measurements
SubjectID
	Position	Filename
Set 1	3
Set 1	10
Set 1	2
Set 1	11
Set 1	8
Set 1	1
Set 1	4
Set 1	5
Set 1	12
Set 1	6
Set 1	14
Set 1	9
Set 1	13
Set 1	7
	Position	Filename
Set 2	10
Set 2	11
Set 2	14
Set 2	8
Set 2	2
Set 2	7
Set 2	6
Set 2	1
Set 2	4
Set 2	9
Set 2	3
Set 2	5
Set 2	13
Set 2	12
Order of ultrasound measurements
SubjectID
	Position	Filename
Set 1	9
Set 1	1
Set 1	10
Set 1	6
Set 1	7
Set 1	5
Set 1	13
Set 1	3
Set 1	2
Set 1	11
Set 1	8
Set 1	14
Set 1	4
Set 1	12
	Position	Filename
Set 2	3
Set 2	8
Set 2	9
Set 2	12
Set 2	6
Set 2	5
Set 2	13
Set 2	4
Set 2	11
Set 2	14
Set 2	1
Set 2	2
Set 2	10
Set 2	7
Order of ultrasound measurements
SubjectID
	Position	Filename
Set 1	6
Set 1	2
Set 1	7
Set 1	11
Set 1	12
Set 1	8
Set 1	10
Set 1	3
Set 1	1
Set 1	14
Set 1	4
Set 1	9
Set 1	13
Set 1	5
	Position	Filename
Set 2	6
Set 2	5
Set 2	3
Set 2	4
Set 2	7
Set 2	9
Set 2	13
Set 2	10
Set 2	2
Set 2	12
Set 2	1
Set 2	8
Set 2	11
Set 2	14
Order of ultrasound measurements
SubjectID
	Position	Filename
Set 1	13
Set 1	1
Set 1	2
Set 1	6
Set 1	3
Set 1	7
Set 1	14
Set 1	9
Set 1	11
Set 1	10
Set 1	4
Set 1	12
Set 1	5
Set 1	8
	Position	Filename
Set 2	5
Set 2	13
Set 2	4
Set 2	1
Set 2	14
Set 2	2
Set 2	12
Set 2	9
Set 2	8
Set 2	11
Set 2	10
Set 2	6
Set 2	7
Set 2	3
Order of ultrasound measurements
SubjectID
	Position	Filename
Set 1	8
Set 1	1
Set 1	12
Set 1	11
Set 1	2
Set 1	5
Set 1	10
Set 1	3
Set 1	6
Set 1	9
Set 1	4
Set 1	13
Set 1	14
Set 1	7
	Position	Filename
Set 2	2
Set 2	12
Set 2	8
Set 2	11
Set 2	13
Set 2	5
Set 2	7
Set 2	6
Set 2	14
Set 2	10
Set 2	9
Set 2	3
Set 2	1
Set 2	4
Order of ultrasound measurements
SubjectID
	Position	Filename
Set 1	9
Set 1	14
Set 1	7
Set 1	11
Set 1	13
Set 1	6
Set 1	12
Set 1	5
Set 1	1
Set 1	4
Set 1	8
Set 1	2
Set 1	10
Set 1	3
	Position	Filename
Set 2	1
Set 2	8
Set 2	9
Set 2	4
Set 2	11
Set 2	12
Set 2	7
Set 2	5
Set 2	13
Set 2	3
Set 2	2
Set 2	14
Set 2	6
Set 2	10
Order of ultrasound measurements
SubjectID
	Position	Filename
Set 1	10
Set 1	9
Set 1	4
Set 1	6
Set 1	5
Set 1	14
Set 1	7
Set 1	8
Set 1	2
Set 1	13
Set 1	3
Set 1	11
Set 1	1
Set 1	12
	Position	Filename
Set 2	7
Set 2	6
Set 2	1
Set 2	11
Set 2	8
Set 2	10
Set 2	2
Set 2	13
Set 2	5
Set 2	3
Set 2	12
Set 2	9
Set 2	4
Set 2	14
Order of ultrasound measurements
SubjectID
	Position	Filename
Set 1	7
Set 1	6
Set 1	1
Set 1	13
Set 1	10
Set 1	4
Set 1	12
Set 1	9
Set 1	3
Set 1	2
Set 1	14
Set 1	5
Set 1	8
Set 1	11
	Position	Filename
Set 2	11
Set 2	4
Set 2	3
Set 2	10
Set 2	14
Set 2	13
Set 2	2
Set 2	8
Set 2	7
Set 2	9
Set 2	1
Set 2	12
Set 2	6
Set 2	5
Order of ultrasound measurements
SubjectID
	Position	Filename
Set 1	4
Set 1	3
Set 1	6
Set 1	9
Set 1	2
Set 1	5
Set 1	14
Set 1	13
Set 1	8
Set 1	10
Set 1	7
Set 1	11
Set 1	12
Set 1	1
	Position	Filename
Set 2	3
Set 2	13
Set 2	8
Set 2	5
Set 2	10
Set 2	7
Set 2	2
Set 2	6
Set 2	1
Set 2	4
Set 2	11
Set 2	9
Set 2	12
Set 2	14
