# Supplementary material for: Effect of Transducer Orientation on Errors in Ultrasound Image-Based Measurements of Human Medial Gastrocnemius Muscle Fascicle Length and Pennation
Source: PLoS One. 2016 Jun 13;11(6):e0157273. doi: 10.1371/journal.pone.0157273 (PMC4905739; doi:10.1371/journal.pone.0157273)
Supplement: S4 Data — (ZIP) [file pone.0157273.s004.zip]

Archive with 16 entries (16 files):
- demographics.xlsx
- readme.txt
- Subj05/T1anatCLEAR.nii.gz
- Subj05/WIPDTI16dirb500NSA2scan1SE.bval
- Subj05/WIPDTI16dirb500NSA2scan1SE.bvec
- Subj05/WIPDTI16dirb500NSA2scan1SE.nii.gz
- Subj05/WIPDTI16dirb500NSA2scan2SE.bval
- Subj05/WIPDTI16dirb500NSA2scan2SE.bvec
- Subj05/WIPDTI16dirb500NSA2scan2SE.nii.gz
- Subj06/T1anatCLEAR.nii.gz
- Subj06/WIPDTI16dirb500NSA2scan1SE.bval
- Subj06/WIPDTI16dirb500NSA2scan1SE.bvec
- Subj06/WIPDTI16dirb500NSA2scan1SE.nii.gz
- Subj06/WIPDTI16dirb500NSA2scan2SE.bval
- Subj06/WIPDTI16dirb500NSA2scan2SE.bvec
- Subj06/WIPDTI16dirb500NSA2scan2SE.nii.gz
