# Supplementary material for: Effect of Transducer Orientation on Errors in Ultrasound Image-Based Measurements of Human Medial Gastrocnemius Muscle Fascicle Length and Pennation
Source: PLoS One. 2016 Jun 13;11(6):e0157273. doi: 10.1371/journal.pone.0157273 (PMC4905739; doi:10.1371/journal.pone.0157273)
Supplement: S4 Data — (ZIP) [file pone.0157273.s004.zip › Subj05/WIPDTI16dirb500NSA2scan1SE.bvec]

0 -8.65999355559311E-11 0.59463131427764 -0.8738020658493 0.81918799877166 -0.08839644491672 -0.45169892907142 0.05999745056033 0.30658042430877 -0.89962410926818 -0.65302664041519 -0.40357914566993 0.09700419753789 0.59306681156158 -0.55597949028015 0.49600628018379 0.9595798254013 
0 -9.26439203130514E-10 -0.66813522577285 0.1910004466772 0.35909476876258 0.8900641798973 -0.77199816703796 -0.60407429933548 0.52396655082702 -0.39431056380271 0.73372989892959 0.4534765779972 -0.97744226455688 -0.1295927464962 -0.24369101226329 0.8478108048439 -0.20979560911655 
0 1 0.44722357392311 0.4472010731697 0.44719344377517 0.4471820294857 0.44719892740249 0.79466623067855 0.79464930295944 0.18760502338409 0.18760764598846 0.79465895891189 0.18760810792446 0.79465556144714 0.79467070102691 0.18760238587856 0.18759606778621 
